# Supplementary material for: Optimizing genomic selection models for wheat breeding under contrasting water regimes in a mediterranean environment
Source: Plant Methods. 2025 Dec 5;21:155. doi: 10.1186/s13007-025-01467-5 (PMC12679779; doi:10.1186/s13007-025-01467-5)
Supplement: Supplementary file 1 — Supplementary Material 1. [file 13007_2025_1467_MOESM1_ESM.xlsx]

## Sheet: Supplementary Figure 1
	Supplementary Figure 1: presents the distribution of all evaluated traits, including grain yield (GY), for the 179 lines across the well-watered (WW) and water-stress (WS) environments over both years.
	GY t/ha (Grain Yield), TKW (Thousand Kernel Weight), NSm2 (Number of Spikes per m²), NGS (Number of Grains per Spike), PH (Plant Height), GP (Grain Protein Content)

## Sheet: Supplementary Table 1
Supplementary Table 1. Comparison of GS model prediction performance under water conditions using KFCV and LOOCV methods.
Trail	Trait	RR-BLUP		RF		SVM		XGB		RR-BLUP		RF		SVM		XGB
		rMP								rMG
		KFCV	LOOCV	KFCV	LOOCV	KFCV	LOOCV	KFCV	LOOCV	KFCV	LOOCV	KFCV	LOOCV	KFCV	LOOCV	KFCV	LOOCV
WS	GY	0.34	0.31	0.33	0.32	0.16	0.13	0.28	0.3	0.75	0.69	0.74	0.72	0.36	0.3	0.63	0.67
	TKW	0.61	0.62	0.56	0.55	0.39	0.38	0.43	0.38	0.73	0.75	0.67	0.66	0.47	0.46	0.52	0.46
	NSm2	0.39	0.39	0.4	0.4	0.22	0.21	0.35	0.4	0.68	0.69	0.71	0.71	0.39	0.37	0.62	0.71
	NGS	0.54	0.52	0.56	0.54	0.08	0.05	0.42	0.42	0.63	0.62	0.66	0.64	0.09	0.06	0.49	0.5
	PH	0.5	0.51	0.46	0.5	0.33	0.3	0.37	0.35	0.71	0.73	0.66	0.72	0.47	0.43	0.53	0.5
	GP	0.53	0.54	0.46	0.49	0.38	0.42	0.37	0.4	0.68	0.7	0.59	0.63	0.49	0.55	0.48	0.52
	Mean±SD	0.49±0.09	0.48±0.1	0.46±0.08	0.47±0.08	0.26±0.12	0.25±0.13	0.37±0.05	0.38±0.04	0.70±0.04	0.70±0.04	0.67±0.05	0.68±0.04	0.38±0.14	0.36±0.16	0.55±0.06	0.56±0.09
WW	GY	0.44	0.43	0.47	0.46	0.27	0.26	0.35	0.31	0.72	0.75	0.81	0.78	0.46	0.44	0.6	0.53
	TKW	0.61	0.62	0.63	0.62	0.45	0.44	0.35	0.6	0.74	0.72	0.73	0.72	0.52	0.52	0.41	0.69
	NSm2	0.39	0.39	0.39	0.38	0.19	0.17	0.29	0.24	0.61	0.63	0.62	0.61	0.3	0.27	0.46	0.38
	NGS	0.52	0.51	0.51	0.5	0.14	0.13	0.43	0.51	0.57	0.6	0.59	0.59	0.16	0.15	0.5	0.59
	PH	0.59	0.6	0.52	0.64	0.38	0.36	0.55	0.58	0.71	0.72	0.63	0.76	0.46	0.43	0.66	0.7
	GP	0.62	0.63	0.57	0.56	0.13	0.16	0.43	0.45	0.67	0.68	0.62	0.6	0.14	0.17	0.47	0.49
	Mean±SD	0.53±0.09	0.53±0.09	0.52±0.08	0.53±0.09	0.26±0.12	0.25±0.11	0.40±0.08	0.45±0.13	0.64±0.07	0.68±0.05	0.67±0.08	0.68±0.08	0.34±0.15	0.33±0.14	0.52±0.09	0.56±0.11
CWR	GY	0.45	0.45	0.49	0.48	0.31	0.29	0.43	0.44	0.65	0.66	0.71	0.69	0.45	0.42	0.62	0.63
	TKW	0.66	0.65	0.62	0.63	0.46	0.45	0.52	0.6	0.7	0.69	0.66	0.68	0.49	0.48	0.56	0.65
	NSm2	0.46	0.47	0.47	0.45	0.26	0.24	0.37	0.35	0.57	0.6	0.6	0.57	0.33	0.31	0.47	0.44
	NGS	0.56	0.55	0.56	0.55	0.14	0.16	0.44	0.4	0.6	0.59	0.61	0.59	0.15	0.18	0.48	0.43
	PH	0.63	0.63	0.65	0.64	0.41	0.39	0.52	0.55	0.71	0.72	0.74	0.73	0.47	0.44	0.59	0.63
	GP	0.59	0.6	0.54	0.51	0.44	0.47	0.44	0.49	0.65	0.66	0.59	0.56	0.48	0.52	0.48	0.54
	Mean±SD	0.56±0.08	0.56±0.07	0.56±0.06	0.54±0.07	0.34±0.11	0.33±0.11	0.45±0.05	0.47±0.09	0.65±0.05	0.65±0.05	0.65±0.06	0.64±0.07	0.40±0.12	0.39±0.11	0.53±0.06	0.55±0.09
Grand Mean±SD		0.52±0.09	0.52±0.09	0.51±0.08	0.51±0.08	0.29±0.12	0.28±0.12	0.41±0.07	0.43±0.1	0.67±0.1	0.68±0.05	0.66±0.06	0.66±0.07	0.37±0.14	0.36±0.14	0.53±0.07	0.56±0.1
WS (Water Stress), WW (Well-Watered), CWR (Combined Water Regimes - WS & WW); GY– Grain Yield (t/ha), TKW – Thousand Kernel Weight (g); NSm2 – Number of Spikes per m²; NGS – Number of Grains per Spike; PH – Plant height (cm); GP – Grain Protein Content (%); RR-Blup -Ridge Regression Best Linear Unbiased Prediction; RF-Random Forest; SVM- Support Vector Machine; XGB- Extreme Gradient Boosting; rMP…
